# Supplementary material for: Aphid species specializing on milkweed harbor taxonomically similar bacterial communities that differ in richness and relative abundance of core symbionts
Source: Sci Rep. 2022 Dec 7;12:21127. doi: 10.1038/s41598-022-25554-y (PMC9729595; doi:10.1038/s41598-022-25554-y)
Supplement: Supplementary file 2 — Supplementary Information 2. [file 41598_2022_25554_MOESM2_ESM.xlsx]

## Sheet: Supplementary Table S1
Title: Aphid species specializing on milkweed harbor taxonomically similar bacterial communities that differ in richness and relative abundance of core symbionts Authors: Laramy Enders, Thorsten Hansen, Kirsten Brichler, John Couture, and Elizabeth French Journal: Scientific Reports Corresponding Author: Laramy Enders – lenders@purdue.edu; ORCID 0000-0002-7569-1171 Department of Entomology, Purdu…
Table S1: Summary of aphid sampling location information. Information includes GPS coordinates for each location, total numbers of samples of each aphid species collected per location, and distances between locations.
Aphid species collected at each location. *letter indicates mixed species samples, the same letter indicates different species collected from the same plant					GPS coordinates and total samples per location				Summary of distances between locations
Sample ID	Location ID	Patch ID *	Aphid Species		Location ID	GPS coordinates	Total Samples		Locations	Miles	Kilometers
1	IN.10	I	A. nerii		IN.1	40.465114, -86.925161	8		IN.1 to IN.2	3.42	5.50394
2	IN.13	III	A. asclepiadis		IN.2	40.416767, -86.939498	22		IN.1 to IN.4	1.22	1.96339
3	IN.13	III	A. nerii		IN.4	40.449296, -86.935387	2		IN.1 to IN.5	2.97	4.77974
4	IN.13	IIIa	A. asclepiadis		IN.5	40.422580, -86.915784	3		IN.1 to IN.6	2.88	4.6349
5	IN.13	IIIa	A. nerii		IN.6	40.424418, -86.937388	5		IN.1 to IN.7	6.76	10.8791
6	IN.13	II	A. asclepiadis		IN.7	40.445824, -87.050977	4		IN.1 to IN.9	4.89	7.86967
7	IN.13	II	A. nerii		IN.9	40.4927345, -86.8397613	1		IN.1 to IN.10	3.96	6.37299
8	IN.13	II	M. asclepiadis		IN.10	40.4879765, -86.8561845	1		IN.1 to IN.13	9.97	16.0451
9	IN.13	IIa	A. asclepiadis		IN.13	40.3926601, -86.7615303	16		IN.1 to IN.14	9.99	16.0773
10	IN.13	IIa	A. nerii		IN.14	40.3520344, -86.8067229	7		IN.1 to IN.15	12.48	20.0846
11	IN.13	I	A. nerii		IN.15	40.2878629, -86.8784069	1		IN.1 to IN.16	5.42	8.72262
12	IN.13	Ia	A. asclepiadis		IN.16	40.3875881, -86.9419344	10		IN.1 to IN.18	85.79	138.065
13	IN.13	Ia	A. nerii		IN.18	39.354128, -86.199942	1		IN.1 to IN.19	82.39	132.594
14	IN.13	Ib	A. asclepiadis		IN.19	39.477720, -86.052164	1		IN.2 to IN.4	2.25	3.62101
15	IN.13	Ib	A. nerii						IN.2 to IN.5	1.32	2.12433
16	IN.13	Ic	A. asclepiadis						IN.2 to IN.6	0.54	0.869044
17	IN.13	Ic	A. nerii						IN.2 to IN.7	6.21	9.994
18	IN.14	II	A. nerii						IN.2 to IN.9	7.42	11.9413
19	IN.14	IIa	A. asclepiadis						IN.2 to IN.10	6.59	10.6056
20	IN.14	IIa	A. nerii						IN.2 to IN.13	9.53	15.337
21	IN.14	IIb	A. asclepiadis						IN.2 to IN.14	8.31	13.3736
22	IN.14	IIb	A. nerii						IN.2 to IN.15	9.46	15.2244
23	IN.14	IIc	A. asclepiadis						IN.2 to IN.16	2.02	3.25087
24	IN.14	IIc	A. nerii						IN.2 to IN.18	83.19	133.881
25	IN.15	I	M. asclepiadis						IN.2 to IN.19	80.11	128.924
26	IN.16	II	A. nerii						IN.4 to IN.5	2.11	3.39571
27	IN.16	IIa	A. asclepiadis						IN.4 to IN.6	1.72	2.76806
28	IN.16	IIa	A. nerii						IN.4 to IN.7	6.1	9.81697
29	IN.16	I	A. nerii						IN.4 to IN.9	5.86	9.43073
30	IN.16	Ia	A. asclepiadis						IN.4 to IN.10	4.95	7.96623
31	IN.16	Ia	A. nerii						IN.4 to IN.13	9.97	16.0451
32	IN.16	Ib	A. asclepiadis						IN.4 to IN.14	9.54	15.3531
33	IN.16	Ib	A. asclepiadis						IN.4 to IN.15	11.54	18.5718
34	IN.16	Ib	A. nerii						IN.4 to IN.16	4.27	6.87188
35	IN.16	Ic	A. nerii						IN.4 to IN.18	85.07	136.907
36	IN.18	I	A. nerii						IN.4 to IN.19	81.8	131.644
37	IN.19	I	A. nerii						IN.5 to IN.6	1.15	1.85074
38	IN.1	II	A. asclepiadis						IN.5 to IN.7	7.31	11.7643
39	IN.1	II	A. nerii						IN.5 to IN.9	6.28	10.1067
40	IN.1	IIa	A. asclepiadis						IN.5 to IN.10	5.5	8.85137
41	IN.1	IIa	A. nerii						IN.5 to IN.13	8.39	13.5024
42	IN.1	IIb	A. asclepiadis						IN.5 to IN.14	7.54	12.1344
43	IN.1	IIb	A. nerii						IN.5 to IN.15	9.5	15.2887
44	IN.1	IIc	A. asclepiadis						IN.5 to IN.16	2.78	4.47397
45	IN.1	IIc	A. nerii						IN.5 to IN.18	82.95	133.495
46	IN.2	III	A. nerii						IN.5 to IN.19	79.7	128.264
47	IN.2	IIIa	A. asclepiadis						IN.6 to IN.7	6.17	9.92963
48	IN.2	IIIa	A. nerii						IN.6 to IN.9	6.98	11.2332
49	IN.2	IIIb	A. asclepiadis						IN.6 to IN.10	6.13	9.86525
50	IN.2	IIIb	A. nerii						IN.6 to IN.13	9.53	15.337
51	IN.2	IIIc	A. asclepiadis						IN.6 to IN.14	8.51	13.6955
52	IN.2	IIIc	A. nerii						IN.6 to IN.15	9.92	15.9647
53	IN.2	II	A. asclepiadis						IN.6 to IN.16	2.55	4.10382
54	IN.2	IV	A. nerii						IN.6 to IN.18	83.6	134.541
55	IN.2	IVa	A. asclepiadis						IN.6 to IN.19	80.47	129.504
56	IN.2	IVa	A. nerii						IN.7to IN.9	11.59	18.6523
57	IN.2	IVb	A. asclepiadis						IN.7 to IN.10	10.67	17.1717
58	IN.2	IVb	A. nerii						IN.7 to IN.13	15.7	25.2666
59	IN.2	IVc	A. asclepiadis						IN.7 to IN.14	14.42	23.2067
60	IN.2	IVc	A. nerii						IN.7 to IN.15	14.2	22.8526
61	IN.2	I	A. nerii						IN.7 to IN.16	7.02	11.2976
62	IN.2	Ia	A. asclepiadis						IN.7 to IN.18	87.85	141.381
63	IN.2	Ia	A. nerii						IN.7 to IN.19	85.28	137.245
64	IN.2	Ib	A. asclepiadis						IN.9 to IN.10	0.93	1.49669
65	IN.2	Ib	A. nerii						IN.9 to IN.13	8.04	12.9391
66	IN.2	Ic	A. asclepiadis						IN.9 to IN.14	9.86	15.8681
67	IN.2	Ic	A. nerii						IN.9 to IN.15	14.28	22.9814
68	IN.4	IVa	A. nerii						IN.9 to IN.16	9.04	14.5484
69	IN.4	IVa	M. asclepiadis						IN.9 to IN.18	85.59	137.743
70	IN.5	I	A. nerii						IN.9 to IN.19	81.55	131.242
71	IN.5	a	A. asclepiadis						IN.10 to IN.13	8.26	13.2931
72	IN.5	a	A. nerii						IN.10 to IN.14	9.74	15.675
73	IN.6	III	A. nerii						IN.10 to IN.15	13.86	22.3055
74	IN.6	IIIa	A. asclepiadis						IN.10 to IN.16	8.27	13.3092
75	IN.6	IIIa	A. nerii						IN.10 to IN.18	85.64	137.824
76	IN.6	IVa	A. nerii						IN.10 to IN.19	81.73	131.531
77	IN.6	IVa	M. asclepiadis						IN.13 to IN.14	3.68	5.92237
78	IN.7	I	A. nerii						IN.13 to IN.15	9.51	15.3048
79	IN.7	I	M. asclepiadis						IN.13 to IN.16	9.52	15.3209
80	IN.7	Ia	A. nerii						IN.13 to IN.18	77.62	124.917
81	IN.7	Ia	M. asclepiadis						IN.13 to IN.19	73.51	118.303
82	IN.9	I	A. nerii						IN.14 to IN.15	5.83	9.38245
									IN.14 to IN.16	7.55	12.1505
									IN.14 to IN.18	76.03	122.358
									IN.14 to IN.19	72.43	116.564
									IN.15 to IN.16	7.65	12.3115
									IN.15 to IN.18	73.84	118.834
									IN.15 to IN.19	71.08	114.392
									IN.16 to IN.18	81.48	131.129
									IN.16 to IN.19	78.57	126.446
									IN.18 to IN.19	11.63	18.7166

## Sheet:  Supplementary Table S2
Title: Aphid species specializing on milkweed harbor taxonomically similar bacterial communities that differ in richness and relative abundance of core symbionts Authors: Laramy Enders, Thorsten Hansen, Kirsten Brichler, John Couture, and Elizabeth French Journal: Scientific Reports Corresponding Author: Laramy Enders – lenders@purdue.edu; ORCID 0000-0002-7569-1171 Department of Entomology, Purdu…
Table S2: Summary of 16s metabarcoding sequence data processing.
Summary of sequence processing
	Total paired reads	# of ASVs
Initial reads	4104087	NA
After adapter/primer clipping and low quality read removal	2752152	NA
dada2 quality filtering	2531591	NA
Error correction, merged F and R reads, length filtering	2470990	1062
Chimera removal	2417322	742
Non-target sequence removal	2415667	634
Low abundance filtering and filtering samples with <2500 reads	1983333	49
Filtering Buchnera ASVs for cross-contamination , each sample individually filtered ( <1% reads)	1981098	45
Summary of raw reads per sample
Sample ID	Total paired reads
1	38882
2	66958
3	47141
4	54974
5	58963
6	47608
7	48857
8	43380
9	63396
10	68622
11	36642
12	81618
13	54987
14	77073
15	62900
16	56980
17	49170
18	53255
19	50982
20	41423
21	55372
22	44347
23	58535
24	39231
25	29643
26	46353
27	51514
28	59256
29	35457
30	58875
31	56286
32	57275
33	51533
34	53879
35	59919
36	42705
37	54836
38	63557
39	38507
40	60193
41	39436
42	58001
43	27260
44	62660
45	30506
46	43868
47	56778
48	51247
49	65973
50	41150
51	48830
52	40755
53	51472
54	45982
55	43177
56	38648
57	59935
58	33119
59	62415
60	54660
61	39763
62	67975
63	54417
64	53933
65	44199
66	55523
67	57691
68	46979
69	31064
70	49860
71	55081
72	47115
73	1405
74	59483
75	49871
76	56903
77	28313
78	58354
79	37518
80	39762
81	42831
82	49091

## Sheet: Supplementary Table S3
Title: Aphid species specializing on milkweed harbor taxonomically similar bacterial communities that differ in richness and relative abundance of core symbionts Authors: Laramy Enders, Thorsten Hansen, Kirsten Brichler, John Couture, and Elizabeth French Journal: Scientific Reports Corresponding Author: Laramy Enders – lenders@purdue.edu; ORCID 0000-0002-7569-1171 Department of Entomology, Purdu…
Table S3: Summary of ASVs identified, taxonomic classification, and prevalence of each ASV across the 3 aphid species.
							Prevalence (# samples tested positive / total)
ASV	Kingdom	Phylum	Class	Order	Family	Genus	A. nerii	A. asclepiadis	M. asclepiadis		SEQUENCE
ASV_1	Bacteria	Proteobacteria	Gammaproteobacteria	Enterobacteriales	Enterobacteriaceae	Buchnera	1	1	1		TACGGAGGGTGCTAGCGTTAATCAGAATTACTGGGCGTAAAGAGCACGTAGGTGGTTTTTTAAGTCAGATGTGAAATCCCTGGGCTCAACCTAGGAACTGCATTTGAAACTGAAATACTAGAGTATCGTAGAGGGAGGTAGAATTCTAGGTGTAGCGGTGAAATGCGTAGATATCTGGAGGAATACCCGTGGCGAAAGCGGCCTCCTAAACGAATACTGACACTGAGGTGCGAAAGCGTGGGGAGCAAACAGG
ASV_2	Bacteria	Proteobacteria	Gammaproteobacteria	Enterobacteriales	Enterobacteriaceae	Buchnera	0	0	1		TACGGAGGGTGCAAGCGTTAATCAGAATTACTGGGCGTAAAGAGCACGTAGGCGGATTTTTAAGTTAGATGTGAAATCCCTGGGCTCAACCTAGGAACTGCATTTAAAACTAAAATTCTAGAGTATCGTAGAGGGAGGTAGAATTCCAGGTGTAGCGGTGAAATGCGTAGATATCTGGAGGAATACCTGTGGCGAAAGCGACCTCCTAGACGAATACTGACGCTCAGGTGCGAAAGCGTGGGTAGCAAACAGG
ASV_3	Bacteria	Proteobacteria	Gammaproteobacteria	Enterobacteriales	Enterobacteriaceae	Serratia	0.813953	0.933333	1		TACGGAGGGTGCAAGCGTTAATCGGAATTACTGGGCGTAAAGCGCACGCAGGCGGTTTGTTAAGTCAGATGTGAAATCCCCGCGCTCAACGTGGGAACGGCATTTGAGACTGGCAAGCTAGAGTCTTGTAGAGGGGGGTAGAATTCCAGGTGTAGCGGTGAAATGCGTAGAGATCTGGAGGAATACCGGTGGCGAAGGCGGCCCCCTGGACAAAGACTGACGCTCAGGTGCGAAAGCGTGGGGAGCAAACAGG
ASV_4	Bacteria	Proteobacteria	Gammaproteobacteria	Enterobacteriales	Enterobacteriaceae	Arsenophonus	0.651163	1	1		TACGGAGGGTGCGAGCGTTAATCGGAATTACTGGGCGTAAAGGGCACGCAGGCGGTTAATTAAGTTGGATGTGAAATCCCCGGGCTTAACCTGGGAATGGCATTCAAGACTGGTTAGCTAGAGTCTTGTAGAGGGGGGTAGAATTCCATGTGTAGCGGTGAAATGCGTAGAGATGTGGAGGAATACCGGTGGCGAAGGCGGCCCCCTGGACAAAGACTGACGCTCATGTGCGAAAGCGTGGGGAGCAAACAGG
ASV_5	Bacteria	Proteobacteria	Gammaproteobacteria	Enterobacteriales	Enterobacteriaceae	Buchnera	0	1	0		TACGGAGGGTGCTAGCGTTAATCAGAATTACTGGGCGTAAAGAGCACGTAGGTGGTTTTTAAGTCAGATGTGAAATCCCTGGGCTTAACCTAGGAACTGCATTTGAAACTGAAATACTAGAGTATCGTAGAGGGAGGTAGAATTCTAGGTGTAGCGGTGAAATGCGTAGATATCTGGAGGAATACCTGTGGCGAAAGCGGCCTCCTAAACGAATACTGACACTGAGGTGCGAAAGCGTGGGGAGCAAACAGG
ASV_6	Bacteria	Proteobacteria	Gammaproteobacteria	Enterobacteriales	Enterobacteriaceae	Arsenophonus	0.55814	1	1		TACGGAGGGTGCGAGCGTTAATCGGAATTACTGGGCGTAAAGGGCACGCAGGCGGTTAATTAAGTTGGATGTGAAATCCCCGGGCTTAACCTGGGAATGGCATTCAAGACTGGTTAGCTAGAGTCTTGTAGAGGGGGGTAGAATTCCATGTGTAGCGGTGAAATGCGTAGAGATGTGGAGGAATACCGGTGGCGAAGGCGGCCCCCTGGACAACGACTGACGCTCATGTGCGAAAGCGTGGGAAGCAAACAGG
ASV_7	Bacteria	Proteobacteria	Gammaproteobacteria	Enterobacteriales	Enterobacteriaceae	Buchnera	0	0	1		TACGGAGGGTGCAAGCGTTAATCAGAATTACTGGGCGTAAAGAGCACGTAGGCGGATTTTTAAGTTAGATGTGAAATCCCTGGGCTCAACCTAGGAACTGCATTTAAAACTAAAATTCTAGAGTATCGTAGAGGGAGGTAGAATTCCAGGTGTAGCGGTGAAATGCGTAGATATCTGGAGGAATACCTGTGGCGAAAGCGACCTCCTAGACGAATACTGACGCTCAGGTGCGAAAGCGTGGGGAGCAAACAGG
ASV_8	Bacteria	Proteobacteria	Gammaproteobacteria	Enterobacteriales	Enterobacteriaceae	Arsenophonus	0.348837	0.6	0.5		TACGGAGGGTGCGAGCGTTAATCGGAATTACTGGGCGTAAAGGGCACGCAGACGGTTCATTAAGTTGGATGTGAAATCCCCGGGCTTAACCTGGGAATGGCATTCAAGACTGGTTAGCTAGAGTCTTGTAGAGGGGGGTAGAATTCCATGTGTAGCGGTGAAATGCGTAGAGATGTGGAGGAATACCGGTGGCGAAGGCGGCCCCCTGGACAAAGACTGACGCTCATGTGCGAAAGCGTGGGGAGCAAACAGG
ASV_9	Bacteria	Proteobacteria	Gammaproteobacteria	Enterobacteriales	Enterobacteriaceae	Arsenophonus	0.488372	0.933333	0.5		TACGGAGGGTGCGAGCGTTAATCGGAATTACTGGGCGTAAAGGGCACGCAGACGGTTAATTAAGTTGGATGTGAAATCCCCGGGCTTAACCTGGGAATGGCATTCAAGACTGGTTAGCTAGAGTCTTGTAGAGGGGGGTAGAATTCCATGTGTAGCGGTGAAATGCGTAGAGATGTGGAGGAATACCGGTGGCGAAGGCGGCCCCCTGGACAAAGACTGACGCTCATGTGCGAAAGCGTGGGGAGCAAACAGG
ASV_10	Bacteria	Firmicutes	Bacilli	Lactobacillales	Streptococcaceae	Streptococcus	1	1	1		TACGTAGGTCCCGAGCGTTGTCCGGATTTATTGGGCGTAAAGCGAGCGCAGGCGGTTAGATAAGTCTGAAGTTAAAGGCTGTGGCTTAACCATAGTACGCTTTGGAAACTGTTTAACTTGAGTGCAAGAGGGGAGAGTGGAATTCCATGTGTAGCGGTGAAATGCGTAGATATATGGAGGAACACCGGTGGCGAAAGCGGCTCTCTGGCTTGTAACTGACGCTGAGGCTCGAAAGCGTGGGGAGCAAACAGG
ASV_11	Bacteria	Actinobacteria	Actinobacteria	Propionibacteriales	Propionibacteriaceae	Cutibacterium	1	1	1		CGTAGGGTGCGAGCGTTGTCCGGATTTATTGGGCGTAAAGGGCTCGTAGGTGGTTGATCGCGTCGGAAGTGTAATCTTGGGGCTTAACCCTGAGCGTGCTTTCGATACGGGTTGACTTGAGGAAGGTAGGGGAGAATGGAATTCCTGGTGGAGCGGTGGAATGCGCAGATATCAGGAGGAACACCAGTGGCGAAGGCGGTTCTCTGGGCCTTTCCTGACGCTGAGGAGCGAAAGCGTGGGGAGCGAAC
ASV_12	Bacteria	Firmicutes	Bacilli	Bacillales	Staphylococcaceae	Staphylococcus	0.906977	1	1		TACGTAGGTGGCAAGCGTTATCCGGAATTATTGGGCGTAAAGCGCGCGTAGGCGGTTTTTTAAGTCTGATGTGAAAGCCCACGGCTCAACCGTGGAGGGTCATTGGAAACTGGAAAACTTGAGTGCAGAAGAGGAAAGTGGAATTCCATGTGTAGCGGTGAAATGCGCAGAGATATGGAGGAACACCAGTGGCGAAGGCGACTTTCTGGTCTGTAACTGACGCTGATGTGCGAAAGCGTGGGGATCAAACAGG
ASV_13	Bacteria	Proteobacteria	Gammaproteobacteria	Pasteurellales	Pasteurellaceae	Haemophilus	0.976744	1	1		TACGGAGGGTGCGAGCGTTAATCGGAATAACTGGGCGTAAAGGGCACGCAGGCGGTGACTTAAGTGAGGTGTGAAAGCCCCGGGCTTAACCTGGGAATTGCATTTCATACTGGGTCGCTAGAGTACTTTAGGGAGGGGTAGAATTCCACGTGTAGCGGTGAAATGCGTAGAGATGTGGAGGAATACCGAAGGCGAAGGCAGCCCCTTGGGAATGTACTGACGCTCATGTGCGAAAGCGTGGGGAGCAAACAGG
ASV_14	Bacteria	Actinobacteria	Actinobacteria	Micrococcales	Micrococcaceae	Rothia	0.976744	1	1		TACGTAGGGCGCGAGCGTTGTCCGGAATTATTGGGCGTAAAGAGCTTGTAGGCGGTTTGTCGCGTCTGCTGTGAAAGGCCGGGGCTTAACCCCGTGTATTGCAGTGGGTACGGGCAGACTAGAGTACAGTAGGGGAGACTGGAATTCCTGGTGTAGCGGTGGAATGCGCAGATATCAGGAGGAACACCGATGGCGAAGGCAGGTCTCTGGGCTGTAACTGACGCTGAGAAGCGAAAGCATGGGGAGCGAACAGG
ASV_15	Bacteria	Proteobacteria	Gammaproteobacteria	Pseudomonadales	Pseudomonadaceae	Pseudomonas	0.581395	0.466667	0.5		TACAGAGGGTGCAAGCGTTAATCGGAATTACTGGGCGTAAAGCGCGCGTAGGTGGTTTGTTAAGTTGAATGTGAAATCCCCGGGCTCAACCTGGGAACTGCATCCAAAACTGGCAAGCTAGAGTAGGGCAGAGGGTGGTGGAATTTCCTGTGTAGCGGTGAAATGCGTAGATATAGGAAGGAACACCAGTGGCGAAGGCGACCACCTGGGCTCATACTGACACTGAGGTGCGAAAGCGTGGGGAGCAAACAGG
ASV_16	Bacteria	Proteobacteria	Gammaproteobacteria	Enterobacteriales	Enterobacteriaceae	Arsenophonus	0.27907	1	0.333333		TACGGAGGGTGCTAGCGTTAATCAGAATTACTGGGCGTAAAGAGCACGTAGGTGGTTTTTTAAGTCAGATGTGAAATCCCTGGGCTTAACCTGGGAATGGCATTCAAGACTGGTTAGCTAGAGTCTTGTAGAGGGGGGTAGAATTCCATGTGTAGCGGTGAAATGCGTAGAGATGTGGAGGAATACCGGTGGCGAAGGCGGCCCCCTGGACAAAGACTGACGCTCATGTGCGAAAGCGTGGGGAGCAAACAGG
ASV_17	Bacteria	Proteobacteria	Gammaproteobacteria	Enterobacteriales	Enterobacteriaceae	Buchnera	0	0.6	0		TACGGAGGGTGCTAGCGTTAATCAGAATTACTGGGCGTAAAGAGCACGTAGGTGGTTTTTTAAGTCAGATGTGAAATCCCTGGGCTTAACCTAGGAACTGCATTTGAAACTGAAATACTAGAGTATCGTAGAGGGAGGTAGAATTCTAGGTGTAGCGGTGAAATGCGTAGAGATGTGGAGGAATACCGGTGGCGAAGGCGGCCCCCTGGACAAAGACTGACGCTCATGTGCGAAAGCGTGGGGAGCAAACAGG
ASV_18	Bacteria	Proteobacteria	Gammaproteobacteria	Enterobacteriales	Enterobacteriaceae	Pantoea	0.627907	0.4	0.666667		TACGGAGGGTGCAAGCGTTAATCGGAATTACTGGGCGTAAAGCGCACGCAGGCGGTCTGTTAAGTCAGATGTGAAATCCCCGGGCTTAACCTGGGAACTGCATTTGAAACTGGCAGGCTTGAGTCTTGTAGAGGGGGGTAGAATTCCAGGTGTAGCGGTGAAATGCGTAGAGATCTGGAGGAATACCGGTGGCGAAGGCGGCCCCCTGGACAAAGACTGACGCTCAGGTGCGAAAGCGTGGGGAGCAAACAGG
ASV_19	Bacteria	Actinobacteria	Actinobacteria	Propionibacteriales	Propionibacteriaceae	Cutibacterium	0.27907	0.666667	1		CGTAGGGTGCGAGCGTTGTCCGGATTTATTGGGCGTAAAGGGCTCGTAGGTGGTTGATCGCGTCGGAAGTGAAATCTTGGGGCTTAACCCTGAGCGTGCTTTCGATACGGGTTGACTTGAGGAAGGTAGGGGAGAATGGAATTCCTGGTGGAGCGGTGGAATGCGCAGATATCAGGAGGAACACCAGTGGCGAAGGCGGTTCTCTGGACCTTTCCTGACGCTGAGGAGCGAAAGCGTGGGGAGCGAAC
ASV_20	Bacteria	Proteobacteria	Gammaproteobacteria	Betaproteobacteriales	Neisseriaceae	Neisseria	0.906977	1	1		TACGTAGGGTGCGAGCGTTAATCGGAATTACTGGGCGTAAAGCGAGCGCAGACGGTTACTTAAGCAGGATGTGAAATCCCCGGGCTCAACCTGGGAACTGCGTTCTGAACTGGGTGACTAGAGTGTGTCAGAGGGAGGTAGAATTCCACGTGTAGCAGTGAAATGCGTAGAGATGTGGAGGAATACCGATGGCGAAGGCAGCCTCCTGGGATAACACTGACGTTCATGCTCGAAAGCGTGGGTAGCAAACAGG
ASV_21	Bacteria	Firmicutes	Bacilli	Lactobacillales	Lactobacillaceae	Lactobacillus	0.372093	0.466667	1		TACGTAGGTGGCAAGCGTTGTCCGGATTTATTGGGCGTAAAGCGAGCGCAGGCGGAAGAATAAGTCTGATGTGAAAGCCCTCGGCTTAACCGAGGAACTGCATCGGAAACTGTTTTTCTTGAGTGCAGAAGAGGAGAGTGGAACTCCATGTGTAGCGGTGGAATGCGTAGATATATGGAAGAACACCAGTGGCGAAGGCGGCTCTCTGGTCTGCAACTGACGCTGAGGCTCGAAAGCATGGGTAGCGAACAGG
ASV_22	Bacteria	Actinobacteria	Actinobacteria	Corynebacteriales	Corynebacteriaceae	Lawsonella	0.511628	0.733333	1		TACGTAGGGTGCGAGCGTTGTCCGGAATTACTGGGCGTAAAGAGCTCGTAGGCGGTTTGTCACGTCGTCTGTGAAATCCTAGGGCTTAACCCTGGACGTGCAGGCGATACGGGCTGACTTGAGTACTACAGGGGAGACTGGAATTTCTGGTGTAGCGGTGGAATGCACAGATATCAGGAAGAACACCGATGGCGAAGGCAGGTCTCTGGGTAGTAACTGACGCTGAGGAGCGAAAGCATGGGTAGCGAACAGG
ASV_23	Bacteria	Firmicutes	Bacilli	Lactobacillales	Carnobacteriaceae	Granulicatella	0.837209	1	1		TACGTAGGTGGCAAGCGTTGTCCGGATTTATTGGGCGTAAAGCGAGCGCAGGCGGTTCCTTAAGTCTGATGTGAAAGCCCCCGGCTCAACCGGGGAGGGTCATTGGAAACTGGGGAACTTGAGTGCAGAAGAGGAGAGTGGAATTCCATGTGTAGCGGTGAAATGCGTAGATATATGGAGGAACACCAGTGGCGAAGGCGACTCTCTGGTCTGTAACTGACGCTGAGGCTCGAAAGCGTGGGTAGCAAACAGG
ASV_24	Bacteria	Actinobacteria	Actinobacteria	Micrococcales	Micrococcaceae	Rothia	0.511628	0.666667	1		TACGTAGGGCGCGAGCGTTGTCCGGAATTATTGGGCGTAAAGAGCTTGTAGGCGGTTTGTCGCGTCTGCTGTGAAAGGCCGGAGCTTAACTCCGTGTATTGCAGTGGGTACGGGCAGACTAGAGTGCAGTAGGGGAGACTGGAATTCCTGGTGTAGCGGTGGAATGCGCAGATATCAGGAGGAACACCGATGGCGAAGGCAGGTCTCTGGGCTGTAACTGACGCTGAGAAGCGAAAGCATGGGGAGCGAACAGG
ASV_25	Bacteria	Firmicutes	Bacilli	Bacillales	Family_XI	Gemella	0.767442	0.733333	1		TACGTAGGTGGCAAGCGTTGTCCGGAATTATTGGGCGTAAAGCGCGCGCAGGTGGTTTAATAAGTCTGATGTGAAAGCCCACGGCTCAACCGTGGAGGGTCATTGGAAACTGTTAAACTTGAGTGCAGGAGAGAAAAGTGGAATTCCTAGTGTAGCGGTGAAATGCGTAGAGATTAGGAGGAACACCAGTGGCGAAGGCGGCTTTTTGGCCTGTAACTGACACTGAGGCGCGAAAGCGTGGGGAGCAAACAGG
ASV_26	Bacteria	Proteobacteria	Gammaproteobacteria	Enterobacteriales	Enterobacteriaceae	Klebsiella	0.465116	0.533333	1		TACGGAGGGTGCAAGCGTTAATCGGAATTACTGGGCGTAAAGCGCACGCAGGCGGTCTGTCAAGTCGGATGTGAAATCCCCGGGCTCAACCTGGGAACTGCATTCGAAACTGGCAGGCTAGAGTCTTGTAGAGGGGGGTAGAATTCCAGGTGTAGCGGTGAAATGCGTAGAGATCTGGAGGAATACCGGTGGCGAAGGCGGCCCCCTGGACAAAGACTGACGCTCAGGTGCGAAAGCGTGGGGAGCAAACAGG
ASV_27	Bacteria	Proteobacteria	Gammaproteobacteria	Enterobacteriales	Enterobacteriaceae	NA	0	1	0.166667		TACGGAGGGTGCTAGCGTTAATCAGAATTACTGGGCGTAAAGAGCACGTAGGTGGTTTTTTAAGTCAGATGTGAAATCCCTGGGCTTAACCTAGGAACTGCATTTGAAACTGAAATACTAGAGTATCGTAGAGGGAGGTAGAATTCCATGTGTAGCGGTGAAATGCGTAGAGATGTGGAGGAATACCGGTGGCGAAGGCGGCCCCCTGGACAAAGACTGACGCTCATGTGCGAAAGCGTGGGGAGCAAACAGG
ASV_28	Bacteria	Proteobacteria	Gammaproteobacteria	Pseudomonadales	Pseudomonadaceae	Pseudomonas	0.418605	0.333333	0.333333		TACGAAGGGTGCAAGCGTTAATCGGAATTACTGGGCGTAAAGCGCGCGTAGGTGGCTTGATAAGTTGGATGTGAAATCCCCGGGCTCAACCTGGGAACTGCATCCAAAACTGTCTGGCTAGAGTGTGGTAGAGGGTAGTGGAATTTCCAGTGTAGCGGTGAAATGCGTAGATATTGGAAGGAACACCAGTGGCGAAGGCGACTACCTGGACTAACACTGACACTGAGGTGCGAAAGCGTGGGGAGCAAACAGG
ASV_29	Bacteria	Actinobacteria	Actinobacteria	Micrococcales	Micrococcaceae	Rothia	0.651163	0.8	1		TACGTAGGGCGCGAGCGTTGTCCGGAATTATTGGGCGTAAAGAGCTTGTAGGCGGTTGGTCGCGTCTGCTGTGAAAGGCCGGGGCTTAACTCCGGTTTTGCAGTGGGTACGGGCTAACTAGAGTGCAGTAGGGGAGACTGGAATTCCTGGTGTAGCGGTGGAATGCACAGATATCAGGAGGAACACCGATGGCGAAGGCAGGTCTCTGGGCTGTAACTGACGCTGAGAAGCGAAAGCATGGGGAGCGAACAGG
ASV_30	Bacteria	Fusobacteria	Fusobacteriia	Fusobacteriales	Fusobacteriaceae	Fusobacterium	0.534884	0.8	1		TACGTATGTCACAAGCGTTATCCGGATTTATTGGGCGTAAAGCGCGTCTAGGTGGTTATGTAAGTCTGATGTGAAAATGCAGGGCTCAACTCTGTATTGCGTTGGAAACTGCATGACTAGAGTACTGGAGAGGTAAGCGGAACTACAAGTGTAGAGGTGAAATTCGTAGATATTTGTAGGAATGCCGATGGGGAAGCCAGCTTACTGGACAGATACTGACGCTAAAGCGCGAAAGCGTGGGTAGCAAACAGG
ASV_31	Bacteria	Firmicutes	Bacilli	Lactobacillales	Lactobacillaceae	Lactobacillus	0.302326	0.2	1		TACGTAGGTGGCAAGCGTTGTCCGGATTTATTGGGCGTAAAGCGAGCGCAGGCGGAAGAATAAGTCTGATGTGAAAGCCCTCGGCTTAACCGAGAAACTGCATCGGAAACTGTTTTTCTTGAGTGCAGAAGAGGAGAGTGGAACTCCATGTGTAGCGGTGGAATGCGTAGATATATGGAAGAACACCAGTGGCGAAGGCGGCTCTCTGGTCTGCAACTGACGCTGAGGCTCGAAAGCATGGGTAGCGAACAGG
ASV_32	Bacteria	Bacteroidetes	Bacteroidia	Bacteroidales	Prevotellaceae	Alloprevotella	0.651163	0.666667	0.833333		TACGGAAGGTCCAGGCGTTATCCGGATTTATTGGGTTTAAAGGGAGCGTAGGCGGATTGTTAAGTCAGCGGTTAAAGGGTGTGGCTCAACCATACATTGCCGTTGAAACTGGCGATCTTGAGTGCAGACAGGGATGCCGGAATTCGTGGTGTAGCGGTGAAATGCTTAGATATCACGAAGAACTCCGATCGCGAAGGCAGGTGTCCGGGCTGCAACTGACGCTGAGGCTCGAAAGTGTGGGTATCAAACAGG
ASV_33	Bacteria	Firmicutes	Negativicutes	Selenomonadales	Veillonellaceae	Veillonella	0.651163	0.866667	1		TACGTAGGTGGCAAGCGTTGTCCGGAATTATTGGGCGTAAAGCGCGCGCAGGCGGATCAGTCAGTCTGTCTTAAAAGTTCGGGGCTTAACCCCGTGATGGGATGGAAACTGCTGATCTAGAGTATCGGAGAGGAAAGTGGAATTCCTAGTGTAGCGGTGAAATGCGTAGATATTAGGAAGAACACCAGTGGCGAAGGCGACTTTCTGGACGAAAACTGACGCTGAGGCGCGAAAGCCAGGGGAGCGAACGGG
ASV_34	Bacteria	Proteobacteria	Gammaproteobacteria	Enterobacteriales	Enterobacteriaceae	NA	0.0697674	1	0		TACGGAGGGTGCTAGCGTTAATCAGAATTACTGGGCGTAAAGAGCACGTAGGTGGTTTTTTAAGTCAGATGTGAAATCCCTGGGCTTAACCTAGGAACTGCATTTGAAACTGAAATACTAGAGTATCGTAGAGGGAGGTAGAATTCTAGGTGTAGCGGTGAAATGCGTAGAGATGTGGAGGAATACCGGTGGCGAAGGCGGCCCCCTGGACAACGACTGACGCTCATGTGCGAAAGCGTGGGAAGCAAACAGG
ASV_35	Bacteria	Bacteroidetes	Bacteroidia	Bacteroidales	Prevotellaceae	Alloprevotella	0.581395	0.866667	0.833333		TACGGAAGGTCCAGGCGTTATCCGGATTTATTGGGTTTAAAGGGAGCGTAGGCGGATTATTAAGTCAGTGGTGAAAGACGGTGGCTCAACCATCGTTAGCCATTGAAACTGGTAGTCTTGAGTGCAGACAGGGATGCTGGAACTCGTGGTGTAGCGGTGAAATGCTTAGATATCACGATGAACTCCGATCGCGAAGGCAGGTGTCCGGGCTGCAACTGACGCTGAGGCTCGAAAGTGTGGGTATCAAACAGG
ASV_36	Bacteria	Firmicutes	Bacilli	Lactobacillales	Streptococcaceae	Streptococcus	0.604651	0.8	1		TACGTAGGTCCCGAGCGTTATCCGGATTTATTGGGCGTAAAGCGAGCGCAGGCGGTTAGATAAGTCTGAAGTTAAAGGCTGTGGCTTAACCATAGTACGCTTTGGAAACTGTTTAACTTGAGTGCAAGAGGGGAGAGTGGAATTCCATGTGTAGCGGTGAAATGCGTAGATATATGGAGGAACACCGGTGGCGAAAGCGGCTCTCTGGCTTGTAACTGACGCTGAGGCTCGAAAGCGTGGGGAGCAAACAGG
ASV_37	Bacteria	Proteobacteria	Gammaproteobacteria	Enterobacteriales	Enterobacteriaceae	Candidatus_Hamiltonella	0.302326	0.133333	1		TACGGAGGGTGCGAGCGTTAATCGGAATAACTGGGCGTAAAGGGCATGTAGGCGGTGAGTTAAGTCAGATGTGAAATCCCCGAGCTCAACTTGGGAATGGCATTTGAAACTGGGTCGCTAGAGTTTTCTAGAGGGGGGTAGAATTCCAGGTGTAGCGGTGAAATGCGTAGATATCTGGAGGAATACCGGTGGCGAAGGCGGCCCCCTGGAGAAAGACTGACGCTGAGGTGCGAAAGCGTGGGGAGCAAACAGG
ASV_38	Bacteria	Actinobacteria	Actinobacteria	Corynebacteriales	Corynebacteriaceae	Corynebacterium_1	0.511628	0.6	0.833333		TACGTAGGGTGCGAGCGTTGTCCGGAATTACTGGGCGTAAAGAGCTCGTAGGTGGTTTGTCGCGTCGTTTGTGTAAGTCCACGGCTTAACTGTGGGATGGCAGGCGATACGGGCATAACTTGAGTGCTGTAGGGGAGACTGGAATTCCTGGTGTAGCGGTGAAATGCGCAGATATCAGGAGGAACACCGATGGCGAAGGCAGGTCTCTGGGCAGTAACTGACGCTGAGGAGCGAAAGCATGGGTAGCGAACAGG
ASV_39	Bacteria	Firmicutes	Bacilli	Lactobacillales	Streptococcaceae	Streptococcus	0.581395	0.733333	1		TACGTAGGTCCCGAGCGTTATCCGGATTTATTGGGCGTAAAGCGAGCGCAGGCGGTTAGATAAGTCTGAAGTTAAAGGCTGTGGCTTAACCATAGTACGCTTTGGAAACTGTTTAACTTGAGTGCAGAAGGGGAGAGTGGAATTCCATGTGTAGCGGTGAAATGCGTAGATATATGGAGGAACACCGGTGGCGAAAGCGGCTCTCTGGTCTGTAACTGACGCTGAGGCTCGAAAGCGTGGGGAGCAAACAGG
ASV_40	Bacteria	Bacteroidetes	Bacteroidia	Bacteroidales	Porphyromonadaceae	Porphyromonas	0.581395	0.733333	1		TACGGAGGATGCGAGCGTTATCCGGATTTATTGGGTTTAAAGGGTGCGTAGGCGGCCTGTTAAGTCAGCGGTGAAATCTAGGAGCTTAACTCCTAAATTGCCATTGATACTGGCGGGCTTGAGTGTAGATGAGGTAGGCGGAATGCGTGGTGTAGCGGTGGAATGCATAGATATCACGCAGAACTCCGATTGCGAAGGCAGCTTACTAAGGTACAACTGACGCTGAAGCACGAAAGCGTGGGTATCAAACAGG
ASV_41	Bacteria	Actinobacteria	Actinobacteria	Corynebacteriales	Corynebacteriaceae	Corynebacterium_1	0.488372	0.666667	1		TACGTAGGGTGCGAGCGTTGTCCGGAATTACTGGGCGTAAAGGGCTCGTAGGTGGTTTGTCGCGTCGTCTGTGAAATTCCGGGGCTTAACTCCGGGCGTGCAGGCGATACGGGCATAACTTGAGTACTGTAGGGGTAACTGGAATTCCTGGTGTAGCGGTGAAATGCGCAGATATCAGGAGGAACACCGATGGCGAAGGCAGGTTACTGGGCAGTTACTGACGCTGAGGAGCGAAAGCATGGGTAGCGAACAGG
ASV_42	Bacteria	Proteobacteria	Gammaproteobacteria	Betaproteobacteriales	Neisseriaceae	Neisseria	0.651163	0.666667	0.5		TACGTAGGGTGCGAGCGTTAATCGGAATTACTGGGCGTAAAGCGGGCGCAGACGGTTACTTAAGCAGGATGTGAAATCCCCGGGCTCAACCTGGGAACTGCGTTCTGAACTGGGTGACTAGAGTGTGTCAGAGGGAGGTAGAATTCCACGTGTAGCAGTGAAATGCGTAGAGATGTGGAGGAATACCGATGGCGAAGGCAGCCTCCTGGGATAACACTGACGTTCATGCCCGAAAGCGTGGGTAGCAAACAGG
ASV_43	Bacteria	Firmicutes	Bacilli	Lactobacillales	Lactobacillaceae	Lactobacillus	0.232558	0.133333	1		TACGTAGGTGGCAAGCGTTGTCCGGATTTATTGGGCGTAAAGCGAGCGCAGGCGGATTGATAAGTCTGATGTGAAAGCCTTCGGCTCAACCGAAGAACTGCATCAGAAACTGTCAATCTTGAGTGCAGAAGAGGAGAGTGGAACTCCATGTGTAGCGGTGGAATGCGTAGATATATGGAAGAACACCAGTGGCGAAGGCGGCTCTCTGGTCTGTAACTGACGCTGAGGCTCGAAAGCATGGGTAGCGAACAGG
ASV_44	Bacteria	Proteobacteria	Gammaproteobacteria	Enterobacteriales	Enterobacteriaceae	Arsenophonus	0.0930233	0.933333	0		TACGGAGGGTGCTAGCGTTAATCAGAATTACTGGGCGTAAAGAGCACGTAGGTGGTTTTTTAAGTCAGATGTGAAATCCCTGGGCTTAACCTAGGAATGGCATTCAAGACTGGTTAGCTAGAGTCTTGTAGAGGGGGGTAGAATTCCATGTGTAGCGGTGAAATGCGTAGAGATGTGGAGGAATACCGGTGGCGAAGGCGGCCCCCTGGACAAAGACTGACGCTCATGTGCGAAAGCGTGGGGAGCAAACAGG
ASV_45	Bacteria	Proteobacteria	Gammaproteobacteria	Pseudomonadales	Pseudomonadaceae	Pseudomonas	0.418605	0.466667	1		TACAGAGGGTGCAAGCGTTAATCGGAATTACTGGGCGTAAAGCGCGCGTAGGTGGTTTGTTAAGTTGGATGTGAAAGCCCCGGGCTCAACCTGGGAACTGCATCCAAAACTGGCAAGCTAGAGTACGGTAGAGGGTGGTGGAATTTCCTGTGTAGCGGTGAAATGCGTAGATATAGGAAGGAACACCAGTGGCGAAGGCGACCACCTGGACTGATACTGACACTGAGGTGCGAAAGCGTGGGGAGCAAACAGG

## Sheet: Supplementary Table S4
Title: Aphid species specializing on milkweed harbor taxonomically similar bacterial communities that differ in richness and relative abundance of core symbionts Authors: Laramy Enders, Thorsten Hansen, Kirsten Brichler, John Couture, and Elizabeth French Journal: Scientific Reports Corresponding Author: Laramy Enders – lenders@purdue.edu; ORCID 0000-0002-7569-1171 Department of Entomology, Purdu…
Table S4 DESeq2 differential abundance results among aphid species at Genus level
Comparison	ASV	baseMean	log2FoldChange	lfcSE	stat	padj	Phylum	Class	Order	Family	Genus
Anerii V Aasclep	ASV_1	40852.6	4.70368	0.321042	14.6513	2.77635e-47	Proteobacteria	Gammaproteobacteria	Enterobacteriales	Enterobacteriaceae	Buchnera
	ASV_4	793.743	-7.70653	0.622909	-12.3718	3.89769e-34	Proteobacteria	Gammaproteobacteria	Enterobacteriales	Enterobacteriaceae	Arsenophonus
	ASV_18	14.787	3.78222	0.962047	3.93143	0.000591088	Proteobacteria	Gammaproteobacteria	Enterobacteriales	Enterobacteriaceae	Pantoea
Anerii V Masclep	ASV_1	40852.6	2.30434	0.589807	3.90694	0.00196294	Proteobacteria	Gammaproteobacteria	Enterobacteriales	Enterobacteriaceae	Buchnera
	ASV_11	42.1757	-1.83269	0.653684	-2.80363	0.0423809	Actinobacteria	Actinobacteria	Propionibacteriales	Propionibacteriaceae	Cutibacterium
	ASV_22	8.67899	-2.73156	0.995171	-2.74482	0.0423809	Actinobacteria	Actinobacteria	Corynebacteriales	Corynebacteriaceae	Lawsonella
Aasclep V Masclep	ASV_1	40884.3	-2.35357	0.645252	-3.64751	0.00278031	Proteobacteria	Gammaproteobacteria	Enterobacteriales	Enterobacteriaceae	Buchnera
	ASV_4	793.743	10.1521	1.26457	8.02805	2.07974e-14	Proteobacteria	Gammaproteobacteria	Enterobacteriales	Enterobacteriaceae	Arsenophonus

## Sheet: Supplementary Table S5
Title: Aphid species specializing on milkweed harbor taxonomically similar bacterial communities that differ in richness and relative abundance of core symbionts Authors: Laramy Enders, Thorsten Hansen, Kirsten Brichler, John Couture, and Elizabeth French Journal: Scientific Reports Corresponding Author: Laramy Enders – lenders@purdue.edu; ORCID 0000-0002-7569-1171 Department of Entomology, Purdu…
Table S5 Results from PERMANOVA (beta diversity), ANOVA (alpha diversity) and PERMDISP
Kruskal-Wallis Test: Alpha diversity of aphid microbiomes
			Shannon Index				Species Richness				Evenness (Inverse Simpson)
		DF	Chi-squared		P value		Chi-squared		P value		Chi-squared		P value
	Species	2	42.483		<0.001		38.7		<0.001		41.944		<0.001
PERMANOVA: Beta diversity of aphid microbiomes
		Bray-Curtis Dissimilarity					Unifrac				Weighted Unifrac
	Factors	DF	F	R sq	P value		F	R sq	P value		F	R sq	P value
	Species	2	284	0.903	<0.001		10.16	0.25	<0.001		123	0.8	<0.001
	Residuals	61
PERMDISP		DF	F		P value		F		P value		F		P value
	Species	2	19.3		<0.001		15.91		<0.001		0.338		0.734
	Residuals	61

## Sheet: Supplementary Table S6
Title: Aphid species specializing on milkweed harbor taxonomically similar bacterial communities that differ in richness and relative abundance of core symbionts Authors: Laramy Enders, Thorsten Hansen, Kirsten Brichler, John Couture, and Elizabeth French Journal: Scientific Reports Corresponding Author: Laramy Enders – lenders@purdue.edu; ORCID 0000-0002-7569-1171 Department of Entomology, Purdu…
Table S6 DESeq2 differential abundance results among aphid species at ASV level
Comparison	ASV	baseMean	log2FoldChange*	lfcSE	stat	padj	Phylum	Class	Order	Family	Genus
Anerii V Aasclep	ASV_1	32247	5.78859	0.394363	14.6784	3.90374e-47	Proteobacteria	Gammaproteobacteria	Enterobacteriales	Enterobacteriaceae	Buchnera
	ASV_4	814.269	-8.85917	0.700746	-12.6425	2.70825e-35	Proteobacteria	Gammaproteobacteria	Enterobacteriales	Enterobacteriaceae	Arsenophonus
	ASV_6	252.957	-8.31916	0.666993	-12.4726	1.54416e-34	Proteobacteria	Gammaproteobacteria	Enterobacteriales	Enterobacteriaceae	Arsenophonus
	ASV_16	33.785	-7.95508	0.698065	-11.3959	4.82119e-29	Proteobacteria	Gammaproteobacteria	Enterobacteriales	Enterobacteriaceae	Arsenophonus
	ASV_5	581.851	-13.7183	1.35561	-10.1196	3.9795e-23	Proteobacteria	Gammaproteobacteria	Enterobacteriales	Enterobacteriaceae	Buchnera
	ASV_9	111.786	-7.88797	0.885137	-8.91158	3.6893e-18	Proteobacteria	Gammaproteobacteria	Enterobacteriales	Enterobacteriaceae	Arsenophonus
	ASV_34	8.73597	-7.20379	0.948587	-7.59423	1.94616e-13	Proteobacteria	Gammaproteobacteria	Enterobacteriales	Enterobacteriaceae	NA
	ASV_8	107.795	-9.41731	1.29301	-7.28324	1.79245e-12	Proteobacteria	Gammaproteobacteria	Enterobacteriales	Enterobacteriaceae	Arsenophonus
	ASV_27	10.9963	-7.85194	1.08124	-7.262	1.86465e-12	Proteobacteria	Gammaproteobacteria	Enterobacteriales	Enterobacteriaceae	NA
	ASV_10	51.2794	-1.63672	0.247531	-6.61216	1.66656e-10	Firmicutes	Bacilli	Lactobacillales	Streptococcaceae	Streptococcus
	ASV_44	3.7526	-6.00014	0.947181	-6.33473	9.51039e-10	Proteobacteria	Gammaproteobacteria	Enterobacteriales	Enterobacteriaceae	Arsenophonus
	ASV_23	8.44526	-1.81875	0.321509	-5.65692	5.6509e-08	Firmicutes	Bacilli	Lactobacillales	Carnobacteriaceae	Granulicatella
	ASV_14	20.5044	-1.89853	0.339371	-5.59425	7.49951e-08	Actinobacteria	Actinobacteria	Micrococcales	Micrococcaceae	Rothia
	ASV_20	15.2252	-1.80532	0.323463	-5.58123	7.50572e-08	Proteobacteria	Gammaproteobacteria	Betaproteobacteriales	Neisseriaceae	Neisseria
	ASV_12	17.2588	-2.0256	0.370057	-5.47376	1.29238e-07	Firmicutes	Bacilli	Bacillales	Staphylococcaceae	Staphylococcus
	ASV_22	6.53624	-2.90827	0.627579	-4.63411	9.85826e-06	Actinobacteria	Actinobacteria	Corynebacteriales	Corynebacteriaceae	Lawsonella
	ASV_13	18.1229	-1.3275	0.2919	-4.5478	1.40308e-05	Proteobacteria	Gammaproteobacteria	Pasteurellales	Pasteurellaceae	Haemophilus
	ASV_11	25.337	-1.19871	0.287333	-4.17184	7.3858e-05	Actinobacteria	Actinobacteria	Propionibacteriales	Propionibacteriaceae	Cutibacterium
	ASV_36	3.08828	-1.90348	0.45896	-4.14738	7.78796e-05	Firmicutes	Bacilli	Lactobacillales	Streptococcaceae	Streptococcus
	ASV_40	3.03139	-2.0879	0.522346	-3.99716	0.000141034	Bacteroidetes	Bacteroidia	Bacteroidales	Porphyromonadaceae	Porphyromonas
	ASV_39	2.72504	-1.93772	0.506565	-3.82523	0.000273745	Firmicutes	Bacilli	Lactobacillales	Streptococcaceae	Streptococcus
	ASV_35	4.12697	-1.96496	0.549185	-3.57795	0.000692606	Bacteroidetes	Bacteroidia	Bacteroidales	Prevotellaceae	Alloprevotella
	ASV_19	7.29529	-2.97742	0.84931	-3.5057	0.000871223	Actinobacteria	Actinobacteria	Propionibacteriales	Propionibacteriaceae	Cutibacterium
	ASV_30	4.52718	-1.87805	0.545932	-3.44008	0.00106615	Fusobacteria	Fusobacteriia	Fusobacteriales	Fusobacteriaceae	Fusobacterium
	ASV_25	6.54311	-1.65662	0.484314	-3.42054	0.00109993	Firmicutes	Bacilli	Bacillales	Family_XI	Gemella
	ASV_33	4.10004	-1.52139	0.460847	-3.30129	0.00162872	Firmicutes	Negativicutes	Selenomonadales	Veillonellaceae	Veillonella
	ASV_32	4.964	-1.73153	0.557805	-3.10419	0.00310933	Bacteroidetes	Bacteroidia	Bacteroidales	Prevotellaceae	Alloprevotella
	ASV_42	2.48438	-1.50396	0.568687	-2.64462	0.0128514	Proteobacteria	Gammaproteobacteria	Betaproteobacteriales	Neisseriaceae	Neisseria
	ASV_29	5.35622	-1.48299	0.56487	-2.62536	0.0131327	Actinobacteria	Actinobacteria	Micrococcales	Micrococcaceae	Rothia
	ASV_41	1.63453	-1.5369	0.593228	-2.59073	0.0140465	Actinobacteria	Actinobacteria	Corynebacteriales	Corynebacteriaceae	Corynebacterium_1
	ASV_17	27.6227	-9.03622	3.55789	-2.53977	0.0157441	Proteobacteria	Gammaproteobacteria	Enterobacteriales	Enterobacteriaceae	Buchnera
	ASV_18	12.3026	2.41035	1.01123	2.38359	0.0228597	Proteobacteria	Gammaproteobacteria	Enterobacteriales	Enterobacteriaceae	Pantoea
	ASV_45	2.01734	-1.94484	0.815431	-2.38504	0.0228597	Proteobacteria	Gammaproteobacteria	Pseudomonadales	Pseudomonadaceae	Pseudomonas
	ASV_21	7.13758	-2.22211	0.95966	-2.31552	0.0266386	Firmicutes	Bacilli	Lactobacillales	Lactobacillaceae	Lactobacillus
Anerii V Masclep	ASV_1	32247	5.02655	0.723964	6.9431	1.68779e-10	Proteobacteria	Gammaproteobacteria	Enterobacteriales	Enterobacteriaceae	Buchnera
	ASV_11	25.337	-1.7856	0.499173	-3.57712	0.00764272	Actinobacteria	Actinobacteria	Propionibacteriales	Propionibacteriaceae	Cutibacterium
Aasclep V Masclep	ASV_4	814.269	11.5879	1.42795	8.11508	2.13596e-14	Proteobacteria	Gammaproteobacteria	Enterobacteriales	Enterobacteriaceae	Arsenophonus
	ASV_6	252.957	9.72753	1.42219	6.83983	1.74431e-10	Proteobacteria	Gammaproteobacteria	Enterobacteriales	Enterobacteriaceae	Arsenophonus
	ASV_9	111.786	12.1304	1.95078	6.21822	7.37485e-09	Proteobacteria	Gammaproteobacteria	Enterobacteriales	Enterobacteriaceae	Arsenophonus
	ASV_16	33.785	9.19773	1.54981	5.93474	3.23736e-08	Proteobacteria	Gammaproteobacteria	Enterobacteriales	Enterobacteriaceae	Arsenophonus
	ASV_5	581.851	15.0503	2.88014	5.22555	1.52803e-06	Proteobacteria	Gammaproteobacteria	Enterobacteriales	Enterobacteriaceae	Buchnera
	ASV_34	8.73597	8.74074	2.11602	4.13076	0.000265154	Proteobacteria	Gammaproteobacteria	Enterobacteriales	Enterobacteriaceae	NA
	ASV_44	3.7526	7.77049	2.08961	3.71864	0.00125904	Proteobacteria	Gammaproteobacteria	Enterobacteriales	Enterobacteriaceae	Arsenophonus
	ASV_27	10.9963	8.4815	2.35512	3.60131	0.00174143	Proteobacteria	Gammaproteobacteria	Enterobacteriales	Enterobacteriaceae	NA
	ASV_14	20.5044	2.01977	0.674819	2.99305	0.0135033	Actinobacteria	Actinobacteria	Micrococcales	Micrococcaceae	Rothia
			*positive log2 fold change value indicates higher relative abundance in first species over the second in the comparison.

## Sheet: Supplementary Table S7
Title: Aphid species specializing on milkweed harbor taxonomically similar bacterial communities that differ in richness and relative abundance of core symbionts Authors: Laramy Enders, Thorsten Hansen, Kirsten Brichler, John Couture, and Elizabeth French Journal: Scientific Reports Corresponding Author: Laramy Enders – lenders@purdue.edu; ORCID 0000-0002-7569-1171 Department of Entomology, Purdu…
Table S7 Phylogenetic distance matrices for Buchnera and Arsenophonus
Buchnera Distance Matrix
	ASV_1	ASV_2	ASV_5	ASV_7	ASV_17
ASV_1
ASV_2	0.942516
ASV_5	0.992021	0.946553
ASV_7	0.946772	0.996037	0.950802
ASV_17	0.946772	0.916465	0.950802	0.92087
Arsenophonus Distance Matrix
	ASV_4	ASV_6	ASV_8	ASV_9	ASV_16	ASV_44
ASV_4
ASV_6	0.992053
ASV_8	0.992053	0.984021
ASV_9	0.996037	0.988048	0.996037
ASV_16	0.959395	0.951003	0.955211	0.955211
ASV_44	0.955211	0.946772	0.951003	0.951003	0.996037
